# Supplementary material for: Homo sapiens reached the higher latitudes of Europe by 45,000 years ago
Source: Nature. 2024 Jan 31;626(7998):341–6. doi: 10.1038/s41586-023-06923-7 (PMC10849966; doi:10.1038/s41586-023-06923-7)
Supplement: Supplementary file 3 — Sample pretreatment information and radiocarbon dates from material excavated between 2016 and 2022 from layers 11–7 at Ranis. [file 41586_2023_6923_MOESM3_ESM.xlsx]

## Sheet: Table S13 Radiocarbon Layer11-7
Collection	Unit	Square	Layer	Arch ID	ZooMS ID	R-EVA	aDNA ID	Material	Excavation Year	Layer	Morphological Taxon	Element	Anthropogenic modifications	Modification type	ZooMS ID	Collagen %	δ13C (‰)	δ15N (‰)	C%	N%	C:N	AMS lab code	F14C	± error	Batch	C14 age BP	± error (y)	68% cal BP		95% cal BP		Notes
																												from	to	from	to
2016-2022	16/116	1004/1000	7	16/116-124429	Ra-1296	3606		Bone	2020	7	Mammal unknown	Long bone	No	-	Rangifer	8.6	-19.1	4.5	46.2	16.5	3.3	ETH-111927	0.0083	0.0003	1	38540	250	42560	42340	42700	42250
2016-2022	16/116	1003/1000	7	16/116-124430	Ra-1297	3607		Bone	2020	7	Cervid sp.	Radio-ulna	No	-	Rangifer	8.4	-18.8	3.3	46.3	16.8	3.2	ETH-111928	0.0075	0.0003	1	39330	280	42900	42610	43060	42480
2016-2022	16/116	1003/1000	7	16/116-150274	Ra-1298	3608		Bone	2020	7	Ungulate medium/large	Tibia	No	-	Ursidae	14.5	-21.5	1.7	46	16.8	3.2	ETH-111929	0.0076	0.0003	1	39200	270	42840	42570	42980	42450
2016-2022	16/116	1003/1000	7	16/116-151393	Ra-1299	3609		Bone	2020	7 (Brown)	Ungulate medium/large	Rib	No	-	Ursidae	15.1	-21.6	2.8	46.2	16.9	3.2	ETH-111930	0.0068	0.0003	1	40090	300	43800	42880	44030	42810
2016-2022	16/116	1003/1000	7	16/116-150212	-	3603		Charcoal	2020	7 (Brown)	-	-	-	-	-	-	-	-	48.9	-	-	MAMS-48367	0.00930729	0.000312831	-	37570	270	42250	42000	42360	41850
2016-2022	16/116	1004/1000	7	16/116-151382	-	3753		Bone	2020	7			Yes	Cut marks	Rangifer	11.4	-18.4	3.1	46.6	16.5	3.3	ETH-121935	0.0121	0.0003	4	35440	200	40900	40420	41050	40070
2016-2022	16/116	1003/1000	7	16/116-150209	-	3754		Bone	2020	7	Cervid sp.	Metatarsal fragment	Yes	Anvil and Percussion marks	Rangifer	7.9	-19.6	4.6	46.7	16.4	3.3	ETH-121936	0.0062	0.0003	4	40850	380	44280	43400	44500	43130
2016-2022	16/116	1003/999	8	16/116-151482	-	3604		Charcoal	2020	8	-	-	-	-	-	-	-	-	2.8	-	-	MAMS-48368	0.0107264	0.000347177	-	36430	260	41670	41200	41900	41030	Low C% and small sample size - caution - not used in site model
2016-2022	16/116	1003/999	8	16/116-159137	-	3605		Charcoal	2020	8	-	-	-	-	-	-	-	-	6.9	-	-	MAMS-48369	0.00432305	0.000236791	-	43730	440	46550	45580	47180	45170	Low C% and small sample size - caution - not used in site model
2016-2022	16/116	1003/1000	8	16/116-150358	Ra-1300	3610		Bone	2020	8	Cervid sp.	Tibia	Yes	Anvil marks, percussion notches	Rangifer	11.6	-18.4	3.2	47	17	3.2	ETH-111931	0.0044	0.0003	1	43670	460	46490	45500	47130	45080
2016-2022	16/116	1004/1000	8	16/116-151564	Ra-1301	3611		Bone	2020	8	Mammal unknown	Long bone	No	-	Rangifer	8.5	-18.1	2.6	46.3	16.7	3.2	ETH-111932	0.0043	0.0003	1	43750	470	46610	45600	47300	45160
2016-2022	16/116	1003/999	8	16/116-159155	Ra-1302	3612		Bone	2020	8	Ungulate medium/large	Long bone	No	-	Rangifer	10.2	-18.4	3.7	46.1	16.8	3.2	ETH-111933	0.004	0.0002	1	44260	500	47070	45970	47860	45630
2016-2022	16/116	1004/999	8	16/116-159070	-	3733		Bone	2021	8	Cervus elaphus	Tibia	Yes	Butchery, anvil, percussion marks	-	8.8	-18.7	4	43.7	15.6	3.3	ETH-118366	0.0044	0.0003	2	43580	610	46600	45360	47420	44870
2016-2022	16/116	1003/1000	8	16/116-159091	-	3734		Bone	2021	8	Vulpes vulpes	Mandible	Yes	Butchery marks, cut marks	-	5.3	-20	7.7	44.4	15.5	3.3	ETH-118367	0.0064	0.0004	3	40560	480	44080	43190	44430	42930
2016-2022	16/116	1003/999	8	16/116-159223	-	3735		Bone	2021	8	Ursus spelaeus	Phalanx	Yes	Butchery, percussion, cut marks	-	8.9	-21.8	3.2	43.9	16	3.2	ETH-118368	0.0044	0.0004	3	43640	700	46750	45350	47680	44850
2016-2022	16/116	1004/999	8	16/116-159253	Ra-1930	3766	SP.C.4596 / SP12589 / RNI086	Bone	2020	8			No	-	Hominin	13	-18.8	10.6	44.6	16.1	3.2	ETH-127619	0.0049	0.0006	5	42730	910	46020	44580	47460	44100
2016-2022	16/116	1003/1000	8	16/116-159327	Ra-1939	3767	SP.C.4595 / SP12588 / RNI085	Bone	2020	8			No	-	Hominin	14.9	-18.7	10.6	44.9	16.2	3.2	ETH-127620	0.0055	0.0005	5	41800	800	45380	44040	45970	43200
2016-2022	16/116	1003/999	8	16/116-159199	Ra-2005	3768	SP.C.4597 / SP12590 / RNI087	Bone	2020	8			No	-	Hominin	15.1	-18.6	10.8	45.9	16.4	3.3	ETH-127621	0.004	0.0005	5	44330	1090	47900	45700	49540	44850
2016-2022	16/116	1003/1000	9	16/116-159296	Ra-1303	3613		Bone	2020	9	Mammal unknown	Cranium	No	-	Ursidae	15.3	-21.6	4	46.8	17.1	3.2	ETH-111934	0.004	0.0003	1	44410	510	47230	46060	48010	45780
2016-2022	16/116	1004/1000	9	16/116-159318	Ra-1304	3614		Bone	2020	9	Mammal unknown	Long bone	Yes	Anvil marks, percussion notches	Equidae	12.8	-20.8	6	46.5	17	3.2	ETH-111935	0.0056	0.0003	1	41620	360	44760	44260	45140	43920
2016-2022	16/116	1003/999	9	16/116-159376	-	3755		Bone	2021	9		Long bone	Yes		Rangifer	11.3	-19.2	3	46.6	16.7	3.3	ETH-121938	0.0046	0.0003	4	43320	510	46120	45180	46800	44810
2016-2022	16/116	1003/999	9	16/116-159380	-	3756		Bone	2021	9		Metapodial	Yes	Anvil marks, percussion notches	Ursidae	13.4	-22.2	3.2	46.8	16.8	3.3	ETH-121939	0.0039	0.0003	4	44560	590	47480	46140	48250	45790
2016-2022	16/116	1003/999	9	16/116-159416	Ra-2510	3769	SP.C.4594 / SP12587 / RNI084	Bone	2021	9			No	-	Hominin	14.4	-18.8	10.9	45	16.2	3.2	ETH-127622	0.0042	0.0005	5	43890	1040	47400	45330	48690	44640
2016-2022	16/116	1003/999	10	16/116-159508	-	3758		Bone	2021	10		Long bone	No	-	Rangifer	16.3	-20	2.9	51.4	17.6	3.4	ETH-121940	0.0025	0.0003	4	48240	920	54240	49600	...	48860
2016-2022	16/116	1003/999	10	16/116-159523	-	3759		Bone	2021	10		Long bone	No	-	Rangifer	9.9	-19.3	3	44.2	15.9	3.2	ETH-121941	0.0042	0.0003	4	44000	550	46920	45750	47750	45350
2016-2022	16/116	1003/1000	11	16/116-159586	-	3760		Bone	2021	11	Canis lupus	Mandible w/ teeth	Yes	Anvil marks, percussion notches	Canidae (not Vulpes vulpes)	6	-18.6	8	46.4	16.4	3.3	ETH-121942	0.0024	0.0003	4	48380	940	54350	49810	...	49050
2016-2022	16/116	1004/1000	11	16/116-186171	-	3761		Bone	2021	11		Long bone	Yes	Anvil marks, percussion notches	Rangifer	11.9	-19.5	2.7	46.7	16.7	3.3	ETH-121943	0.0028	0.0003	4	47260	830	51160	48610	54700	47870
2016-2022	16/116	1004/1000	11	16/116-186285	-	3762		Bone	2021	11		Long bone	Yes	Anvil marks, percussion notches	Rangifer	12.9	-19.8	3.1	47.2	17	3.2	ETH-127631	0.001	0.0005	5	>49000
2016-2022	16/116	1003/999	11	16/116-186405	-	3763		Bone	2021	11-SAND		Long bone	Yes		Rangifer	16.2	-19.2	2.8	46.2	16.8	3.2	ETH-121944	0.0024	0.0003	4	48480	950	54400	49920	...	49270
2016-2022	16/116	1003/1000	11	16/116-189239	-	3765		Bone	2021	11		Long bone	Yes	Anvil marks, percussion notches	Rangifer	8.7	-18.5	3.8	46.4	16.7	3.2	ETH-127632	0.0009	0.0005	5	>50000
Supplementary Table S13 - Sample pretreatment information and radiocarbon dates from material excavated between 2016-2022 from Layers 11 - 7 at Ranis. The dates were calibrated using IntCal20 (Reimer et al 2020) in OxCal 4.4 (Bronk-Ramsey, 2009). All dates have been rounded to the nearest 10 years and infinite ages (>) reported when F14C < 2*error, as per convention.
(Batch 1 background bone measurements: mean F14C = 0.0022 ± 0.0001, 1SD = 0.000004, n = 5)
(Batch 2 background bone measurements: mean F14C = 0.0026 ± 0.0001, 1SD = 0.000001, n = 4)
(Batch 3 background bone measurements: mean F14C = 0.0029 ± 0.0001, 1SD = 0.000003, n = 3)
(Batch 4 background bone measurements: mean F14C = 0.0027 ± 0.0001, 1SD = 0.000003, n = 8)
(Batch 5 background bone measurements: mean F14C = 0.0033 ± 0.0001, 1SD = 0.000006, n = 10)
