# Supplementary material for: Homo sapiens reached the higher latitudes of Europe by 45,000 years ago
Source: Nature. 2024 Jan 31;626(7998):341–6. doi: 10.1038/s41586-023-06923-7 (PMC10849966; doi:10.1038/s41586-023-06923-7)
Supplement: Supplementary file 4 — Proteomic taxonomic identification of all bone specimens recovered in Ranis during the 2016–2022 excavation. [file 41586_2023_6923_MOESM4_ESM.csv]

Table S23. Proteomic species identification of all bone specimens recovered in Ranis during the 2016-2022 excavation.
ZooMS_ID	7	7(Brown)	7(Brown)/8	8	08-Sep	10	11	12
Bos/Bison	0	0	1	0	1	0	0	1
Bos/Bison	4	0	0	0	0	0	0	0
Bos/Bison	0	0	0	0	0	5	0	0
Bos/Bison	0	0	0	0	0	0	0	0
Bos/Bison	0	0	0	0	0	0	12	0
Bos/Bison	0	0	0	16	0	0	0	0
Canidae (not vulpes vulpes)	1	0	0	1	0	0	0	0
Carnivora	0	0	0	0	0	1	1	0
Carnivora	0	0	0	2	0	0	0	0
Cervid/Saiga	1	0	0	0	0	0	0	0
Cervid/Saiga	0	0	0	0	0	0	0	2
Cervid/Saiga	0	0	0	0	0	3	0	0
Cervid/Saiga	0	0	0	0	0	0	0	0
Cervid/Saiga	0	0	0	0	0	0	6	0
Cervid/Saiga	0	0	0	9	0	0	0	0
Cervid/Saiga/Capreolus	0	0	0	1	0	0	0	0
Cervid/Saiga/Capreolus	0	0	0	0	0	5	0	0
Cervid/Saiga/Capreolus	0	0	0	0	0	0	8	0
Elephantidae	1	0	0	0	0	1	0	0
Elephantidae	0	0	0	0	0	0	0	2
Elephantidae	0	0	0	3	0	0	0	0
Elephantidae	0	0	0	0	0	0	0	0
Elephantidae	0	0	0	0	0	0	13	0
Empty	0	0	0	0	0	0	0	0
Empty	0	0	0	2	0	0	0	0
Equidae	0	0	0	0	1	0	0	1
Equidae	0	0	0	0	0	2	0	0
Equidae	0	0	0	0	0	0	7	0
Equidae	10	0	0	0	0	0	0	0
Equidae	0	0	0	18	0	0	0	0
Felinae	0	0	0	1	0	0	0	0
Homo sp.	0	0	0	0	0	0	0	0
Homo sp.	0	0	0	3	0	0	0	0
Hyaenidae/Pantherinae	0	0	0	0	0	0	1	0
Hyaenidae/Pantherinae	0	0	0	2	0	0	0	0
Indeterminate	1	0	0	0	0	0	0	0
Leporidae	0	0	0	0	0	0	1	0
Leporidae	2	0	0	0	0	0	0	0
Rangifer	0	0	1	0	1	0	0	0
Rangifer	0	0	0	0	0	0	0	6
Rangifer	0	0	0	0	0	0	0	0
Rangifer	19	0	0	0	0	0	0	0
Rangifer	0	0	0	0	0	0	27	0
Rangifer	0	0	0	0	0	32	0	0
Rangifer	0	0	0	67	0	0	0	0
Rangifer/Caprinae	0	0	0	1	0	0	1	0
Rhinocerotidae	3	0	0	0	0	0	0	3
Rhinocerotidae	0	0	0	0	0	0	0	0
Rhinocerotidae	0	0	0	0	0	8	0	0
Rhinocerotidae	0	0	0	0	0	0	13	0
Rhinocerotidae	0	0	0	29	0	0	0	0
Sample mix-up	0	0	0	0	0	0	1	0
Ursidae	0	1	0	0	1	0	0	1
Ursidae	0	0	2	0	0	0	0	0
Ursidae	5	0	0	0	0	5	0	0
Ursidae	0	0	0	0	0	0	0	0
Ursidae	0	0	0	0	0	0	42	0
Ursidae	0	0	0	57	0	0	0	0
Vulpes vulpes	0	0	0	0	0	0	3	0
