# Supplementary material for: Homo sapiens reached the higher latitudes of Europe by 45,000 years ago
Source: Nature. 2024 Jan 31;626(7998):341–6. doi: 10.1038/s41586-023-06923-7 (PMC10849966; doi:10.1038/s41586-023-06923-7)
Supplement: Supplementary file 5 — Proteomic taxonomic identification of all bone specimens recovered in Ranis during the 1932–1938 excavation. [file 41586_2023_6923_MOESM5_ESM.csv]

Table S24. Proteomic species identification of all bone specimens recovered in Ranis during the 1932-1938 excavation.
ZooMS_ID	IX + X	X	X + IX
Bos/Bison	0	48	0
Bos/Bison/Muskox	0	4	0
Bovidae/Cervidae	0	5	0
Canidae (not vulpes vulpes)	0	4	0
Carnivora	0	33	0
Carnivora	0	0	1
Cervid/Saiga	0	7	0
Cervid/Saiga	1	0	0
Cervid/Saiga/Capreolus	0	27	0
Elephantidae	0	13	0
Elephantidae	0	0	1
Elephantidae	2	0	0
Empty	0	14	0
Equidae	1	0	0
Equidae	0	57	0
Equidae/Cervidae/Saiga	0	2	0
Felinae/Ursidae	0	6	0
Homo sp.	0	4	0
Hyaenidae/Felidae	0	2	0
Hyaenidae/Pantherinae	0	13	0
Indeterminate	0	27	0
Indeterminate	1	0	0
Rangifer	0	221	0
Rangifer	7	0	0
Rangifer	0	0	7
Rangifer/Bovidae	0	6	0
Rangifer/Caprinae	0	1	0
Rhinocerotidae	0	24	0
Rhinocerotidae	3	0	0
Sample mix-up	0	2	0
Ursidae	0	0	2
Ursidae	6	0	0
Ursidae	0	217	0
