# Supplementary material for: Homo sapiens reached the higher latitudes of Europe by 45,000 years ago
Source: Nature. 2024 Jan 31;626(7998):341–6. doi: 10.1038/s41586-023-06923-7 (PMC10849966; doi:10.1038/s41586-023-06923-7)
Supplement: Supplementary file 6 — Summary of sequencing data of libraries evaluated for human mtDNA content. [file 41586_2023_6923_MOESM6_ESM.xlsx]

## Sheet: Table S25 aDNA mtDNA summary
Supplementary Table S25. Summary of sequencing data of libraries evaluated for human mitochondrial DNA content. (mg: milligram; bp: base pairs; MQ: mapping quality; CI: binomial confidence interval).
ZooMS ID	R-EVA	aDNA ID	Specimen ID	Sampled (mg)	Lysate ID	Extraction ID	Indexed Library ID	Total number of DNA molecules (qPCR based)	Total number of spike-in molecules (qPCR based)	Capture Library ID	Used for reconstructing mtDNA genome	% Modern Human Contamination determined via AuthentiCT (95% CI)	Number of sequenced DNA fragments	Number of DNA fragments ≥ 35bp	Number of mapped DNA fragments ≥35bp & MQ≥25bp	Number of unique mapped DNA fragments ≥35bp & MQ≥25bp	% mapped DNA fragments (≥35bp & MQ≥25)	Average duplication rate	Average DNA fragment length (bp)	Estimated genome coverage in library	Number of unique putatively deaminated fragment (≥35bp & MQ≥25)	Average fragment length of putatively deaminated fragments (bp)	Estimated genome coverage in library (putatievely deaminated fragments only)	% 5' C-to-T substitutions for all fragments (95% CI)	% 3' C-to-T substitutions for all fragments (95% CI)
Ra-2510	3769	SP.C.4594 / SP12587	16/116-159416	6.1	Lys.C.6455	E.D.8654	Lib.K.4353	617000000	1530000	Cap.J.3149	Yes	4.79 (3.63-5.95)	250897	208232	149878	23869	71.976	6.28	54	77.7914	8323	52.7	26.4725	49 (47.7-50.2)	44.5 (43.2-45.8)
Ra-1939	3767	SP.C.4595 / SP12588	16/116-159327	14	Lys.C.6456	E.D.8655	Lib.K.4354	1250000000	1590000	Cap.J.3150	Yes	3.67 (2.98-4.37)	183641	158484	121059	63967	76.386	1.89	57	220.057	23774	56.2	80.6385	49.6 (48.9-50.3)	47.9 (47.1-48.7)
Ra-1930	3766	SP.C.4596 / SP12589	16/116-159253	9.9	Lys.C.6457	E.D.8656	Lib.K.4355	2040000000	1120000	Cap.J.3151	No	25.77 (23.03-28.50)	234057	171850	108478	4415	63.124	24.57	56.7	15.1084	1157	52.8	3.68698	39.2 (36.4-42.1)	32.5 (29.6-35.4)
Ra-2005	3768	SP.C.4597 / SP12590	16/116-159199	10	Lys.C.6458	E.D.8657	Lib.K.4356	1040000000	1540000	Cap.J.3152	Yes	2.40 (1.39-3.41)	259598	213913	158224	34568	73.967	4.58	53.5	111.617	12593	53.1	40.3578	49.1 (48.1-50.1)	46.2 (45.1-47.3)
Ra-0353	3702	SP.B.2217 / SP11373	R10396	7.7	Lys16665	E26054	A48095	3780000000	1200000	B51366			401100	265077	193219	39091	72.892	4.94	54.4	128.345	10007	51.6	31.1643	38.7(37.7-39.6)	32.7(31.7-33.6)
				15.6	Lys16666	E26055	A48096	5080000000	1060000	B51367			236305	161932	121743	63848	75.182	1.91	58.9	226.969	12305	53.2	39.5091	34.8(34.0-35.6)	23.5(22.9-24.2)
				17.5	Lys17916	E27390	A51291	3820000000	1020000	B55943			485662	319467	224366	58788	70.231	3.82	55.2	195.854	17716	54	57.7382	43.5(42.7-44.3)	38.4(37.5-39.2)
				9.9	Lys17917	E27391	A51292	5960000000	1000000	B55944			236898	157999	113122	31185	71.597	3.63	55.9	105.211	8880	55.1	29.5303	42.6(41.5-43.6)	35.9(34.8-37.0)
							Merged SP11373				Yes	24.00 (23.20-24.78)	1359965	904475	652450	175668	72.136	3.71	57.2	606.446	43513	54.4	142.864	39.3(38.8-39.7)	31.3(30.9-31.8)
Ra-0087	-	SP.B.2218 / SP11374	R10355	7	Lys16667	E26056	A48097	2000000000	1040000	B51368			275658	173570	133610	34870	76.978	3.83	61.1	128.587	6255	53.7	20.2724	24.6(23.7-25.6)	19(18.1-19.8)
				8	Lys17920	E27394	A51294	2760000000	940000	B55946			352420	227970	172821	45354	75.809	3.81	53.2	145.623	13422	52.5	42.5285	44.5(43.6-45.4)	36.8(35.9-37.8)
							Merged SP11374				Yes	23.73 (22.89-24.56)	628078	401540	306431	78350	76.314	3.91	56.8	268.591	19074	53	61.0129	36.1(35.4-36.7)	28.7(28.0-29.4)
-	3771	SP.C.4556 / SP57770 / RNI004	R10875	27.9		RNI004.A01	Lib.J.2199	15400000000		Cap.I.5905	Yes	7.10 (5.47-8.72)	281791	179002	133300	29868	74.468	4.46	54	97.3427	7148	53.5	23.0803	32.6(31.6-33.6)	26.2(25.1-27.3)
-	3772	SP.C.4557 / SP57771 / RNI006	R10876	20.1		RNI006.A01	Lib.J.2200	11700000000		Cap.I.5906	Yes	7.99 (6.60-9.38)	340651	240971	156310	23351	64.867	6.69	54	76.1032	6972	52.4	22.0492	40.5(39.3-41.7)	34.2(32.9-35.5)
-	3773	SP.C.4558 / SP57772 / RNI010	R10874	37.1		RNI010.A01	Lib.J.2201	29500000000		Cap.I.5907	Yes	0.1 (0-0.88)	286418	190948	137410	62888	71.962	2.18	52.1	197.747	22104	51.9	69.2376	48.7(48.0-49.5)	41.8(41.0-42.6)
-	3774	SP.C.4559 / SP57773 / RNI012	R10879	63.9		RNI012.A01	Lib.J.2202	14500000000		Cap.I.5908	Yes	5.29 (4.41-6.16)	726584	509219	418506	147658	82.186	2.83	53.3	474.994	42509	52.5	134.693	42.7(42.2-43.2)	37.1(36.6-37.6)
-	3775	SP.C.4560 / SP57774 / RNI013	R10873	42.1		RNI013.A01	Merged A0101 & A0201	15300000000		NA - shotgun data used	Yes	2.90 (0.60-5.19)	3063270451	1195011946	187290	26218	0.016	7.14	51.4	81.3329	7248	53	23.1845	42.8(41.6-44.0)	40.8(38.8-42.7)
		Library Negative Control					A48093	78000000	571000	B51365			37047	15928	15254	11	95.768	1386.73	67.4		0	NA		0(0.0-84.2)	0(0.0-97.5)
		Extraction Negative Control					A48098	75200000	652000	B51369			45109	22603	19170	35	84.812	547.71	49.6		1	77		7.1(0.2-33.9)	0(0.0-41.0)
		Extraction Negative Control					A51296	85200000	1110000				45171	20921	19967	101	95.44	197.69	57.5		2	58		5(0.1-24.9)	0(0.0-23.2)
