# Supplementary material for: Homo sapiens reached the higher latitudes of Europe by 45,000 years ago
Source: Nature. 2024 Jan 31;626(7998):341–6. doi: 10.1038/s41586-023-06923-7 (PMC10849966; doi:10.1038/s41586-023-06923-7)
Supplement: Supplementary file 7 — Provenance information and radiocarbon dating of human remains from Ranis. [file 41586_2023_6923_MOESM7_ESM.xlsx]

## Sheet: Table S26 Info Hominin Remains
Supplementary Table S26. Provenence information and radiocarbon dating of human remains from Ranis from the 1932-1938 and 2016-2022 collections. The dates were calibrated using IntCal20 (Reimer et al., 2020) in OxCal 4.4, and are rounded to the nearest 10 years. *Layer names refer to collection box labels with mixed materials.
ID method	Collection	Square	Arch ID	ZooMS ID	R-EVA	aDNA ID	Specimen ID	Object	Excavation Year	Layer	C14 sample (mg)	Collagen yield (%)	C%	N%	C:N	AMS lab code	F14C	± error	C14 age (BP)	± error (y)	68% cal BP		95% cal BP		Comments
ZooMS	2016-2022	1004/999	16/116-159253	Ra-1930	3766	SP.C.4596 / SP12589 / RNI086	16/116-159253	Bone	2020	8	120.4	13	44.6	16.1	3.2	ETH-127619	0.0049	0.0006	42730	910	46020	44580	47460	44100
ZooMS	2016-2022	1003/1000	16/116-159327	Ra-1939	3767	SP.C.4595 / SP12588 / RNI085	16/116-159327	Bone	2020	8	99.1	14.9	44.9	16.2	3.2	ETH-127620	0.0055	0.0005	41800	800	45380	44040	45970	43200
ZooMS	2016-2022	1003/999	16/116-159199	Ra-2005	3768	SP.C.4597 / SP12590 / RNI087	16/116-159199	Bone	2020	8	83	15.1	45.9	16.4	3.3	ETH-127621	0.004	0.0005	44330	1090	47900	45700	49540	44850
ZooMS	2016-2022	1003/999	16/116-159416	Ra-2510	3769	SP.C.4594 / SP12587 / RNI084	16/116-159416	Bone	2021	9	103.2	14.4	45	16.2	3.2	ETH-127622	0.0042	0.0005	43890	1040	47400	45330	48690	44640
ZooMS	1932-1938	164	R10396	Ra-0353	3702	SP.B.2217 / SP11373/ RNI080	R10396	Bone	23.08.1935	Graue Schicht (Layer X)	160	15.5	42.3	16.3	3	ETH-115246	0.0057	0.0003	41570	420	44780	44170	45180	43420
ZooMS	1932-1938	51	R10400	Ra-2310	-	SP.C.5031 / RNI082	R10400	Bone	10/11.09.1934	Graue Schicht (Layer X)	-
ZooMS	1932-1938	51A	R10355	Ra-0087	-	SP.B.2218 / SP11374 / RNI081	R10355	Bone	11.09.1934	Graue Schicht (Layer X)	-														Not dated due to paraffin residue
ZooMS	1932-1938	51A	R10318	Ra-2326	-	SP.C.5032 / RNI083	R10318	Bone	11.09.1934	Graue Schicht (Layer X)	-														Not dated due to paraffin residue
Morphology	1932-1938	14C	R10875	-	3771	SP.C.4556 / SP57770 / RNI004	R10875	Bone	1934?	Graue (X) and Schokobraune Schicht (XI?)*	70.9	11	42.8	15.4	3.2	ETH-127625	0.0066	0.0006	40320	670	44040	42980	44530	42690
Morphology	1932-1938	19A	R10876	-	3772	SP.C.4557 / SP57771 / RNI006	R10876	Bone	02.07.1934	Untere Schokobraune (XI) and Graue Schicht (X)*	54.8	13	42.7	15.3	3.3	ETH-127626	0.0077	0.0006	39090	580	42960	42400	43860	42200
Morphology	1932-1938	101/102/107	R10874	-	3773	SP.C.4558 / SP57772 / RNI010	R10874	Bone	23.08.1937	Graue Schicht (X)	61.2	10.8	43.3	15.4	3.3	ETH-127627	0.0051	0.0005	42410	860	45790	44470	46950	43450
Morphology	1932-1938	144/154	R10879	-	3774	SP.C.4559 / SP57773 / RNI012	R10879	Bone	21/22.08.1935	Graue (X) and Untere Braune Schicht (XI)*	87.4	15	44.1	15.8	3.2	ETH-127628	0.0058	0.0005	41430	770	44930	43420	45580	43030
Morphology	1932-1938	114	R10873	-	3775	SP.C.4560 / SP57774 / RNI013	R10873	Bone	14.08.1935	Mittlere Schokobraune (IX) and Graue Schicht (X)*	79.9	11.6	44.1	15.6	3.3	ETH-127629	0.0052	0.0005	42220	840	45650	44350	46580	43400
